# Supplementary material for: Identification and Comprehensive Structural and Functional Analyses of the EXO70 Gene Family in Cotton
Source: Genes (Basel). 2021 Oct 9;12(10):1594. doi: 10.3390/genes12101594 (PMC8536163; doi:10.3390/genes12101594)
Supplement: Supplementary file 1 [file genes-12-01594-s001.zip]

Archive with 1 entries (1 files):
- genes-1393683-supplementary.pdf
